# Supplementary material for: Health Surveillance and Response to SARS-CoV-2 Mass Testing in Health Workers of a Large Italian Hospital in Verona, Veneto
Source: Int J Environ Res Public Health. 2020 Jul 15;17(14):5104. doi: 10.3390/ijerph17145104 (PMC7399926; doi:10.3390/ijerph17145104)
Supplement: Supplementary file 1 [file ijerph-17-05104-s001.zip]

Archive with 3 entries (3 files):
- S1_Figure1.pdf
- S2_Figure2.pdf
- S3_Figure3.pdf
